# Supplementary material for: Gender Differences in Individual Dishonesty Profiles
Source: Front Psychol. 2021 Dec 10;12:728115. doi: 10.3389/fpsyg.2021.728115 (PMC8703141; doi:10.3389/fpsyg.2021.728115)
Supplement: Supplementary file 3 [file Table_1.XLSX]

## Sheet: Sheet1
gender	age	declared	real	clasif	gd_f
0	24	5	0	8	Men
1	32	6	6	2	Women
1	61	6	6	2	Women
0	36	2	2	1	Men
1	65	4	4	1	Women
0	39	2	2	1	Men
1	58	4	4	1	Women
1	59	5	0	8	Women
1	35	5	1	4	Women
1	25	5	5	0	Women
1	33	5	0	8	Women
1	52	4	4	1	Women
0	25	1	1	1	Men
1	58	6	6	2	Women
0	40	4	6	5	Men
0	38	5	5	0	Men
1	22	4	4	1	Women
0	34	5	0	8	Men
0	32	1	0	7	Men
1	32	3	3	1	Women
1	31	5	5	0	Women
0	29	4	1	5	Men
1	20	4	4	1	Women
1	28	1	0	7	Women
0	36	5	0	8	Men
0	35	2	2	1	Men
0	27	5	5	0	Men
1	33	4	4	1	Women
0	29	5	1	4	Men
1	39	2	2	1	Women
0	36	4	3	5	Men
1	29	4	2	5	Women
1	57	4	4	1	Women
0	30	5	0	8	Men
1	32	4	0	7	Women
0	61	5	0	8	Men
0	45	5	6	4	Men
1	25	2	2	1	Women
0	66	3	0	7	Men
1	21	6	6	2	Women
0	22	3	1	3	Men
0	55	5	5	0	Men
1	51	4	2	3	Women
0	32	2	0	7	Men
0	26	5	1	6	Men
0	40	5	5	0	Men
0	35	5	0	8	Men
1	42	3	3	1	Women
0	62	2	0	7	Men
0	36	5	0	8	Men
1	37	5	1	6	Women
0	27	2	2	1	Men
1	65	6	6	2	Women
0	35	1	0	7	Men
1	44	4	4	1	Women
1	31	5	5	0	Women
0	50	2	6	3	Men
0	36	5	5	0	Men
0	31	5	0	8	Men
0	24	2	1	3	Men
0	38	2	2	1	Men
0	40	5	5	0	Men
0	23	3	1	3	Men
1	46	5	6	4	Women
0	64	5	5	0	Men
0	55	5	0	8	Men
1	24	5	1	4	Women
0	64	2	2	1	Men
1	30	6	6	2	Women
0	41	4	0	7	Men
0	30	4	0	7	Men
0	25	2	2	1	Men
1	45	1	1	1	Women
1	25	4	1	3	Women
1	23	4	4	1	Women
1	23	3	3	1	Women
0	36	3	3	1	Men
0	27	1	1	1	Men
1	43	2	2	1	Women
0	31	4	1	3	Men
1	65	5	2	4	Women
1	27	2	2	1	Women
0	25	5	0	8	Men
1	34	1	0	7	Women
1	23	4	3	3	Women
1	42	4	1	5	Women
0	40	6	6	2	Men
1	25	5	6	4	Women
0	32	2	0	7	Men
1	20	4	6	3	Women
0	27	6	6	2	Men
0	30	5	6	4	Men
0	20	5	2	6	Men
1	24	6	6	2	Women
0	25	4	4	1	Men
1	40	5	5	0	Women
1	71	3	3	1	Women
0	40	5	0	8	Men
0	40	3	3	1	Men
0	49	4	4	1	Men
1	25	3	3	1	Women
0	45	4	3	5	Men
1	27	4	4	1	Women
1	24	5	5	0	Women
0	32	5	5	0	Men
1	60	4	2	5	Women
0	34	5	0	8	Men
0	30	4	0	7	Men
0	21	4	6	3	Men
0	35	4	0	7	Men
1	41	6	6	2	Women
0	43	4	1	3	Men
0	39	5	1	4	Men
1	31	5	2	4	Women
0	66	6	6	2	Men
1	66	4	4	1	Women
1	55	5	0	8	Women
0	35	5	1	4	Men
1	37	5	5	0	Women
1	21	5	5	0	Women
0	30	5	1	6	Men
1	35	5	5	0	Women
0	35	3	3	1	Men
0	37	1	1	1	Men
1	66	5	5	0	Women
1	40	5	5	0	Women
0	21	5	5	0	Men
1	39	3	3	1	Women
0	53	5	5	0	Men
1	47	3	1	3	Women
1	42	4	4	1	Women
0	35	5	5	0	Men
0	41	3	0	7	Men
0	31	3	0	7	Men
1	35	1	1	1	Women
1	56	5	5	0	Women
1	23	1	0	7	Women
0	35	4	4	1	Men
1	31	5	4	4	Women
0	35	5	6	6	Men
1	40	5	1	4	Women
0	41	3	3	1	Men
0	32	5	0	8	Men
0	28	4	0	7	Men
0	48	4	0	7	Men
1	18	2	2	1	Women
0	46	5	2	6	Men
1	51	4	1	3	Women
1	51	3	0	7	Women
1	39	5	6	6	Women
0	27	4	4	1	Men
1	24	4	4	1	Women
0	36	2	2	1	Men
0	66	2	2	1	Men
0	43	4	3	5	Men
0	32	5	2	6	Men
0	27	5	6	4	Men
1	37	3	3	1	Women
0	50	4	3	5	Men
1	30	1	1	1	Women
1	52	5	0	8	Women
1	28	5	5	0	Women
0	70	4	4	1	Men
0	32	2	1	3	Men
1	30	2	0	7	Women
1	30	3	3	1	Women
1	35	6	6	2	Women
1	41	5	5	0	Women
0	19	5	0	8	Men
0	45	1	1	1	Men
1	26	3	6	3	Women
0	28	1	1	1	Men
1	35	5	2	6	Women
1	41	3	3	1	Women
1	38	3	3	1	Women
0	35	4	1	3	Men
0	45	5	5	0	Men
0	48	6	0	2	Men
1	33	5	0	8	Women
1	54	4	4	1	Women
1	33	6	6	2	Women
0	27	6	6	2	Men
0	41	4	1	3	Men
1	21	5	0	8	Women
1	52	2	2	1	Women
0	25	4	4	1	Men
1	60	6	6	2	Women
0	46	6	6	2	Men
0	55	6	6	2	Men
0	21	5	4	4	Men
1	32	2	2	1	Women
0	31	5	3	6	Men
0	49	6	6	2	Men
1	44	1	1	1	Women
0	34	4	6	3	Men
1	26	5	0	8	Women
1	48	4	0	7	Women
1	26	6	6	2	Women
1	55	1	1	1	Women
1	61	5	5	0	Women
0	39	3	3	1	Men
0	30	1	0	7	Men
0	31	5	5	0	Men
1	34	4	3	3	Women
0	29	4	4	1	Men
0	42	4	6	3	Men
0	28	6	6	2	Men
0	35	3	3	1	Men
0	28	1	0	7	Men
0	35	5	0	8	Men
1	24	5	5	0	Women
0	36	5	5	0	Men
1	59	2	1	3	Women
1	44	4	4	1	Women
1	35	2	2	1	Women
0	57	3	3	1	Men
0	63	4	4	1	Men
1	27	4	4	1	Women
0	35	1	1	1	Men
0	30	4	4	1	Men
1	31	6	6	2	Women
0	27	5	1	4	Men
0	30	5	2	4	Men
1	32	2	2	1	Women
0	22	5	5	0	Men
0	34	4	1	3	Men
1	25	4	3	5	Women
1	30	3	2	3	Women
1	34	5	3	4	Women
0	26	1	1	1	Men
1	55	6	0	2	Women
0	32	3	0	7	Men
0	34	1	1	1	Men
1	32	4	1	3	Women
0	23	2	2	1	Men
0	28	6	6	2	Men
0	30	5	4	4	Men
1	34	4	0	7	Women
0	44	4	4	1	Men
0	26	5	5	0	Men
1	47	2	2	1	Women
1	28	5	1	6	Women
0	29	3	3	1	Men
1	45	4	4	1	Women
0	35	2	2	1	Men
1	29	3	3	1	Women
0	23	3	3	1	Men
0	27	2	2	1	Men
0	34	5	2	6	Men
1	28	4	0	7	Women
0	30	4	4	1	Men
1	62	6	6	2	Women
1	30	4	3	5	Women
1	25	1	1	1	Women
0	28	4	4	1	Men
0	25	5	0	8	Men
0	55	4	4	1	Men
1	31	4	4	1	Women
1	28	1	1	1	Women
1	44	1	1	1	Women
0	29	6	0	2	Men
0	30	2	0	7	Men
0	45	3	0	7	Men
0	21	5	3	4	Men
1	58	4	3	3	Women
0	30	1	0	7	Men
1	54	2	2	1	Women
0	33	4	2	5	Men
0	60	1	0	7	Men
0	25	5	2	6	Men
1	30	5	0	8	Women
1	37	3	3	1	Women
1	24	5	5	0	Women
0	46	3	3	1	Men
1	37	5	5	0	Women
1	43	6	0	2	Women
0	27	4	0	7	Men
1	55	2	2	1	Women
0	56	4	4	1	Men
0	28	4	0	7	Men
0	38	6	6	2	Men
0	37	5	2	4	Men
1	38	2	2	1	Women
0	30	1	0	7	Men
1	36	5	5	0	Women
0	34	3	3	1	Men
0	29	4	3	5	Men
1	52	2	2	1	Women
1	35	3	6	3	Women
0	66	3	2	5	Men
1	40	1	1	1	Women
1	27	5	4	6	Women
0	46	5	5	0	Men
0	32	4	4	1	Men
0	27	5	1	6	Men
0	29	5	0	8	Men
0	27	5	0	8	Men
1	49	1	0	7	Women
0	38	4	0	7	Men
0	30	4	3	5	Men
1	26	1	1	1	Women
1	29	2	2	1	Women
1	69	2	2	1	Women
0	29	5	5	0	Men
1	30	5	5	0	Women
1	37	4	4	1	Women
1	33	5	0	8	Women
0	41	5	5	0	Men
1	31	4	0	7	Women
0	36	2	0	7	Men
1	50	5	0	8	Women
1	38	5	5	0	Women
0	46	4	4	1	Men
0	34	5	0	8	Men
1	44	5	5	0	Women
0	54	5	2	6	Men
1	45	4	4	1	Women
0	32	4	2	3	Men
1	43	5	1	4	Women
1	35	2	2	1	Women
0	31	3	0	7	Men
0	30	2	6	5	Men
0	36	4	6	3	Men
0	32	1	0	7	Men
1	45	6	6	2	Women
0	29	5	0	8	Men
1	34	3	3	1	Women
0	22	5	0	8	Men
1	39	4	4	1	Women
1	52	4	1	3	Women
0	39	4	0	7	Men
0	33	4	1	3	Men
0	29	1	1	1	Men
1	37	2	2	1	Women
1	47	4	4	1	Women
0	31	1	6	3	Men
0	33	5	0	8	Men
0	30	2	0	7	Men
0	34	4	4	1	Men
1	31	5	5	0	Women
0	60	2	0	7	Men
0	32	2	2	1	Men
0	37	6	6	2	Men
0	38	5	1	4	Men
1	31	5	3	4	Women
0	40	4	4	1	Men
0	35	4	4	1	Men
1	46	3	2	3	Women
0	37	3	3	1	Men
1	37	2	2	1	Women
0	25	3	3	1	Men
0	25	5	5	0	Men
1	43	5	5	0	Women
0	31	4	0	7	Men
0	29	5	2	4	Men
0	23	5	1	4	Men
1	34	2	2	1	Women
0	29	4	4	1	Men
1	44	2	6	3	Women
0	78	3	3	1	Men
1	28	1	1	1	Women
0	25	4	1	5	Men
1	34	4	4	1	Women
0	35	5	0	8	Men
1	42	6	6	2	Women
1	33	6	6	2	Women
0	30	4	0	7	Men
0	34	4	0	7	Men
0	33	3	6	3	Men
0	30	1	0	7	Men
1	24	1	1	1	Women
0	30	1	0	7	Men
0	32	5	2	6	Men
1	54	4	4	1	Women
1	61	3	3	1	Women
1	18	5	5	0	Women
0	26	5	0	8	Men
1	33	1	1	1	Women
1	34	1	1	1	Women
1	30	4	4	1	Women
1	51	1	1	1	Women
1	34	6	6	2	Women
0	24	5	2	4	Men
0	44	6	0	2	Men
0	31	5	5	0	Men
0	40	2	2	1	Men
0	38	1	1	1	Men
1	38	3	3	1	Women
1	40	6	6	2	Women
0	58	6	6	2	Men
1	34	3	2	3	Women
1	39	4	4	1	Women
0	63	3	1	3	Men
0	32	4	0	7	Men
1	22	5	4	4	Women
0	22	5	3	4	Men
0	43	2	2	1	Men
0	31	4	1	3	Men
0	34	5	0	8	Men
0	38	4	4	1	Men
1	30	1	1	1	Women
0	51	1	1	1	Men
1	36	4	0	7	Women
1	32	3	2	3	Women
0	27	5	3	6	Men
0	61	1	0	7	Men
1	25	5	0	8	Women
0	54	5	5	0	Men
0	45	4	4	1	Men
0	42	5	0	8	Men
1	48	5	5	0	Women
1	28	1	1	1	Women
1	22	5	5	0	Women
0	43	5	6	6	Men
1	42	1	1	1	Women
1	40	5	2	4	Women
1	32	1	1	1	Women
1	35	5	3	6	Women
1	34	3	3	1	Women
0	43	5	5	0	Men
0	43	4	0	7	Men
0	48	5	0	8	Men
1	47	4	4	1	Women
1	35	1	0	7	Women
1	21	5	0	8	Women
1	57	6	6	2	Women
1	44	3	3	1	Women
1	39	5	5	0	Women
1	31	3	3	1	Women
0	36	5	0	8	Men
0	35	3	3	1	Men
0	42	1	1	1	Men
0	35	3	0	7	Men
0	41	5	0	8	Men
1	31	3	3	1	Women
0	26	3	3	1	Men
0	28	5	5	0	Men
1	25	5	0	8	Women
1	34	4	0	7	Women
0	65	5	0	8	Men
1	25	4	4	1	Women
1	52	3	3	1	Women
0	27	5	6	4	Men
0	67	5	0	8	Men
1	28	1	1	1	Women
0	30	1	0	7	Men
1	28	5	6	4	Women
1	42	3	3	1	Women
1	33	5	5	0	Women
0	42	5	6	4	Men
1	38	2	2	1	Women
0	42	5	5	0	Men
0	32	5	0	8	Men
1	57	1	1	1	Women
1	22	3	3	1	Women
0	32	4	6	5	Men
1	35	6	6	2	Women
1	27	6	0	2	Women
1	35	5	2	6	Women
1	56	2	2	1	Women
0	35	5	5	0	Men
1	22	2	0	7	Women
0	66	2	2	1	Men
0	32	4	4	1	Men
0	29	5	0	8	Men
0	41	5	5	0	Men
0	26	3	3	1	Men
0	25	2	2	1	Men
0	23	5	5	0	Men
0	28	5	0	8	Men
1	41	3	3	1	Women
0	31	5	4	6	Men
0	36	4	4	1	Men
0	36	5	1	6	Men
0	29	1	0	7	Men
0	49	3	0	7	Men
1	31	1	1	1	Women
0	31	5	5	0	Men
1	60	6	6	2	Women
1	53	6	6	2	Women
0	25	4	2	3	Men
1	59	3	3	1	Women
0	49	4	3	5	Men
0	54	6	0	2	Men
0	32	4	4	1	Men
0	44	5	2	4	Men
1	59	3	2	3	Women
0	28	2	2	1	Men
0	54	1	1	1	Men
1	38	6	6	2	Women
1	45	5	5	0	Women
0	41	1	1	1	Men
1	32	3	1	3	Women
0	47	5	5	0	Men
0	38	5	5	0	Men
0	33	5	2	4	Men
1	25	5	0	8	Women
0	33	5	0	8	Men
0	38	4	4	1	Men
0	28	2	2	5	Men
1	44	4	6	3	Women
0	22	6	6	2	Men
1	67	2	2	1	Women
1	48	4	4	1	Women
0	23	4	0	7	Men
0	34	5	5	0	Men
0	23	3	3	1	Men
1	42	5	5	0	Women
1	44	3	3	1	Women
0	35	5	2	6	Men
0	36	6	6	2	Men
0	32	2	0	7	Men
1	25	1	1	1	Women
1	49	4	3	5	Women
0	40	5	4	6	Men
1	67	2	2	1	Women
0	28	5	5	0	Men
0	30	5	6	6	Men
1	38	2	2	1	Women
0	22	5	6	6	Men
1	33	1	1	1	Women
0	22	5	6	6	Men
0	26	5	0	8	Men
0	26	6	6	2	Men
0	22	5	2	6	Men
0	22	5	4	4	Men
1	34	4	4	1	Women
1	36	5	3	6	Women
1	28	1	1	1	Women
1	34	6	6	2	Women
1	31	1	1	1	Women
1	27	5	1	4	Women
0	26	5	3	4	Men
0	35	4	2	3	Men
1	56	4	6	3	Women
0	28	4	4	1	Men
1	29	1	1	1	Women
1	47	3	0	7	Women
0	43	5	5	0	Men
1	25	3	1	3	Women
0	26	4	4	1	Men
0	34	4	4	1	Men
1	46	2	2	1	Women
0	40	4	4	1	Men
1	41	3	3	1	Women
1	29	2	2	1	Women
0	53	6	6	2	Men
1	20	4	1	3	Women
0	34	5	6	6	Men
0	30	1	1	1	Men
1	51	1	1	1	Women
0	36	4	4	1	Men
1	36	6	6	2	Women
0	54	4	4	1	Men
1	24	5	3	4	Women
1	63	4	4	1	Women
0	38	6	6	2	Men
0	37	3	3	1	Men
1	68	4	4	1	Women
1	38	4	4	1	Women
1	45	5	6	6	Women
0	31	6	6	2	Men
0	57	6	6	2	Men
0	26	3	3	1	Men
1	23	4	4	1	Women
0	36	4	0	7	Men
0	35	4	2	3	Men
1	56	5	2	4	Women
1	39	3	3	1	Women
0	47	5	5	0	Men
0	67	3	0	7	Men
1	33	2	2	1	Women
1	36	5	5	0	Women
1	30	4	4	1	Women
0	33	5	2	4	Men
0	22	6	6	2	Men
1	54	3	3	1	Women
0	30	5	5	0	Men
1	26	6	6	2	Women
0	32	5	0	8	Men
1	44	5	0	8	Women
0	35	6	6	2	Men
1	24	2	0	7	Women
0	32	5	2	4	Men
1	32	6	6	2	Women
0	36	5	2	4	Men
1	36	4	6	5	Women
0	35	3	3	1	Men
1	30	1	1	1	Women
0	51	1	1	1	Men
0	42	5	1	4	Men
1	56	6	6	2	Women
1	47	4	6	3	Women
0	33	5	0	8	Men
1	24	3	3	1	Women
1	38	5	5	0	Women
0	28	3	3	1	Men
0	30	4	4	1	Men
1	26	4	4	1	Women
0	23	5	4	6	Men
0	38	2	2	1	Men
1	36	5	5	0	Women
0	33	1	1	1	Men
1	39	5	3	6	Women
0	51	3	0	7	Men
1	50	1	1	1	Women
1	32	4	4	1	Women
1	45	3	3	1	Women
0	27	6	6	2	Men
1	50	5	6	6	Women
1	26	5	4	4	Women
0	69	3	3	1	Men
1	36	5	5	0	Women
1	31	1	1	1	Women
1	62	3	3	1	Women
0	41	5	5	0	Men
1	50	4	3	3	Women
1	45	5	0	8	Women
0	59	3	3	1	Men
1	64	4	4	1	Women
1	41	3	3	1	Women
1	29	5	2	4	Women
0	34	2	0	7	Men
1	65	5	5	0	Women
1	26	3	3	1	Women
0	28	5	5	0	Men
0	24	4	0	7	Men
1	66	2	2	1	Women
1	58	2	2	1	Women
0	41	3	3	1	Men
1	35	5	5	0	Women
1	35	1	1	1	Women
0	67	4	4	1	Men
0	28	5	2	4	Men
0	26	4	4	1	Men
0	30	3	0	7	Men
1	32	6	6	2	Women
0	37	6	6	2	Men
1	57	2	6	3	Women
1	56	4	0	7	Women
1	29	4	4	1	Women
0	25	6	6	2	Men
0	32	5	0	8	Men
0	31	5	6	4	Men
0	30	3	0	7	Men
0	30	5	0	8	Men
0	31	1	0	7	Men
1	51	5	5	0	Women
0	41	2	2	1	Men
1	37	2	2	1	Women
0	25	3	3	1	Men
0	31	5	0	8	Men
1	51	1	1	1	Women
0	32	6	6	2	Men
0	57	4	4	1	Men
0	24	4	0	7	Men
0	21	5	3	4	Men
0	29	5	5	0	Men
0	50	5	0	8	Men
1	38	5	6	4	Women
1	39	4	1	3	Women
1	25	3	3	1	Women
1	42	2	2	1	Women
0	27	5	4	6	Men
0	35	4	4	1	Men
0	30	1	0	7	Men
1	39	2	2	1	Women
0	30	1	0	7	Men
0	28	5	0	8	Men
0	29	6	6	2	Men
0	43	4	2	3	Men
0	37	4	4	1	Men
1	42	2	2	1	Women
1	29	5	5	0	Women
0	38	2	2	1	Men
0	35	6	0	2	Men
0	71	5	5	0	Men
1	31	5	2	4	Women
1	23	3	3	1	Women
1	52	1	1	1	Women
0	24	4	4	1	Men
1	40	2	2	1	Women
0	35	5	0	8	Men
1	45	6	6	2	Women
1	65	5	5	0	Women
0	64	2	2	1	Men
0	34	6	0	2	Men
1	61	1	0	7	Women
0	36	2	2	1	Men
1	36	4	4	1	Women
1	61	2	2	1	Women
0	56	5	5	0	Men
1	43	4	4	1	Women
0	31	5	6	6	Men
0	53	5	2	4	Men
0	33	3	1	5	Men
1	53	4	4	1	Women
1	22	5	5	0	Women
0	31	6	6	2	Men
0	26	5	5	0	Men
1	21	5	0	8	Women
0	35	4	4	1	Men
1	43	4	4	1	Women
1	28	5	5	0	Women
0	37	6	6	2	Men
0	54	5	3	4	Men
1	60	5	1	4	Women
1	30	5	1	4	Women
0	35	3	0	7	Men
0	38	6	6	2	Men
0	67	4	4	1	Men
1	21	4	4	1	Women
0	35	5	5	0	Men
0	40	3	3	1	Men
0	31	3	6	3	Men
0	49	3	1	3	Men
1	33	4	1	5	Women
1	30	3	3	1	Women
1	18	5	1	4	Women
0	28	6	6	2	Men
1	32	4	4	1	Women
0	70	3	3	1	Men
0	21	4	4	1	Men
1	52	2	2	1	Women
1	32	5	0	8	Women
1	28	4	4	1	Women
0	20	5	5	0	Men
1	40	6	0	2	Women
1	30	3	0	7	Women
1	55	4	4	1	Women
0	33	5	0	8	Men
0	23	4	0	7	Men
0	22	5	1	4	Men
0	29	3	3	1	Men
0	30	3	1	5	Men
0	42	6	6	2	Men
1	34	6	6	2	Women
0	34	3	3	1	Men
1	56	4	4	1	Women
0	39	5	1	4	Men
1	30	5	5	0	Women
0	30	5	0	8	Men
1	37	4	4	1	Women
0	29	5	0	8	Men
0	36	5	2	6	Men
1	36	5	2	6	Women
0	33	2	2	1	Men
1	38	4	0	7	Women
0	59	1	1	1	Men
0	22	5	2	6	Men
1	35	4	1	5	Women
1	24	5	4	6	Women
0	33	4	0	7	Men
1	62	5	5	0	Women
1	46	4	4	1	Women
1	34	4	4	1	Women
1	38	5	5	0	Women
1	37	3	2	5	Women
0	62	5	0	8	Men
1	25	5	3	6	Women
0	27	4	3	5	Men
0	60	3	3	1	Men
1	42	4	6	5	Women
0	29	4	4	1	Men
0	34	4	4	1	Men
0	45	3	3	1	Men
0	38	5	5	0	Men
1	27	4	4	1	Women
0	41	4	0	7	Men
1	28	5	0	8	Women
1	26	5	4	6	Women
0	29	5	3	6	Men
0	41	4	4	1	Men
0	38	4	0	7	Men
0	37	5	0	8	Men
1	55	4	4	1	Women
0	49	5	5	0	Men
1	48	3	3	1	Women
1	29	3	3	1	Women
0	30	2	0	7	Men
1	29	4	6	3	Women
1	66	1	0	7	Women
0	30	5	5	0	Men
0	24	3	3	1	Men
0	25	3	3	1	Men
0	29	4	4	1	Men
0	35	1	0	7	Men
0	33	4	4	1	Men
0	35	3	6	3	Men
0	27	5	5	0	Men
0	31	5	6	6	Men
0	40	5	3	6	Men
1	35	3	0	7	Women
1	40	5	1	6	Women
0	30	4	4	1	Men
0	51	5	3	6	Men
0	31	5	0	8	Men
1	28	4	4	1	Women
0	30	1	0	7	Men
1	26	2	2	1	Women
1	31	4	4	1	Women
0	41	6	6	2	Men
0	52	1	1	1	Men
0	49	3	3	1	Men
0	48	3	1	3	Men
1	29	2	2	1	Women
1	24	5	6	6	Women
0	21	5	3	4	Men
0	46	5	1	4	Men
0	49	1	0	7	Men
1	65	5	1	6	Women
1	35	6	6	2	Women
0	38	4	4	1	Men
0	32	5	0	8	Men
0	50	6	6	2	Men
0	30	5	0	8	Men
0	49	4	4	1	Men
0	30	2	2	1	Men
1	56	6	6	2	Women
1	22	4	6	5	Women
1	48	5	5	0	Women
0	42	5	5	0	Men
1	35	4	4	1	Women
0	36	1	1	1	Men
1	61	6	6	2	Women
1	26	6	6	2	Women
1	63	6	6	2	Women
0	50	3	3	1	Men
1	47	5	1	4	Women
0	33	5	5	0	Men
0	52	4	0	7	Men
1	35	4	4	1	Women
0	30	5	0	8	Men
0	36	1	1	1	Men
0	57	3	3	1	Men
0	32	5	0	8	Men
1	31	4	0	7	Women
1	36	5	6	4	Women
1	48	2	2	1	Women
1	35	4	6	3	Women
1	20	2	2	1	Women
1	42	5	1	4	Women
1	48	5	1	6	Women
0	56	5	5	0	Men
1	26	5	3	6	Women
0	30	4	4	1	Men
0	42	5	0	8	Men
1	40	3	3	1	Women
1	25	6	6	2	Women
0	35	1	0	7	Men
1	30	5	6	4	Women
0	36	5	1	6	Men
1	28	4	2	5	Women
1	49	2	2	1	Women
0	26	4	1	3	Men
0	29	3	6	3	Men
1	45	5	2	4	Women
0	31	3	3	1	Men
0	32	4	0	7	Men
1	22	3	3	1	Women
1	56	4	4	1	Women
0	29	5	4	6	Men
0	50	6	0	2	Men
0	43	4	4	1	Men
1	24	3	3	1	Women
1	43	3	3	1	Women
1	22	5	1	6	Women
1	39	2	2	1	Women
1	30	4	1	3	Women
0	21	4	4	1	Men
1	66	1	1	1	Women
1	34	3	0	7	Women
1	33	2	2	1	Women
1	49	4	1	3	Women
1	37	5	5	0	Women
1	31	3	3	1	Women
0	27	4	0	7	Men
0	27	5	4	4	Men
1	43	4	4	1	Women
0	56	2	2	1	Men
1	43	5	6	4	Women
0	36	3	3	1	Men
0	37	5	5	0	Men
1	31	4	6	3	Women
0	50	2	2	1	Men
0	70	4	4	1	Men
0	52	5	5	0	Men
1	51	4	3	5	Women
1	68	3	3	1	Women
1	31	5	3	4	Women
0	27	5	5	0	Men
1	55	5	6	6	Women
0	41	1	0	7	Men
0	53	3	3	1	Men
0	36	4	4	1	Men
0	53	2	2	1	Men
1	48	1	1	1	Women
1	38	3	3	1	Women
0	56	6	6	2	Men
1	32	5	5	0	Women
1	38	1	1	1	Women
1	27	2	2	1	Women
0	29	2	0	7	Men
0	35	1	0	7	Men
0	37	5	2	6	Men
1	28	3	6	3	Women
0	26	4	4	1	Men
0	23	2	0	7	Men
1	33	3	1	3	Women
1	34	5	5	0	Women
0	30	4	0	7	Men
0	31	2	2	1	Men
1	59	3	3	1	Women
0	34	1	1	1	Men
0	52	5	5	0	Men
1	27	2	2	1	Women
0	34	3	3	1	Men
0	57	4	4	1	Men
1	47	5	6	4	Women
1	34	6	0	2	Women
0	32	4	4	1	Men
0	55	4	6	3	Men
1	26	2	2	1	Women
1	41	4	0	7	Women
1	32	5	5	0	Women
1	32	5	5	0	Women
0	38	4	4	1	Men
0	35	1	1	1	Men
0	36	5	0	8	Men
0	26	6	6	2	Men
0	24	4	4	1	Men
1	63	2	2	1	Women
0	30	2	0	7	Men
1	35	2	2	1	Women
0	42	4	4	1	Men
1	23	5	0	8	Women
1	54	3	3	1	Women
0	41	2	2	1	Men
1	29	5	6	6	Women
0	45	1	6	3	Men
0	#N/A	5	6	4	Men
1	28	5	1	4	Women
0	35	4	0	7	Men
0	30	5	2	4	Men
0	29	5	1	4	Men
0	38	4	3	3	Men
0	40	4	3	3	Men
1	50	5	5	0	Women
0	56	1	1	1	Men
0	41	5	5	0	Men
0	38	5	6	4	Men
0	31	1	1	1	Men
1	34	5	3	4	Women
1	28	5	5	0	Women
1	38	5	2	4	Women
1	33	5	0	8	Women
1	31	5	2	6	Women
0	32	5	4	6	Men
1	24	4	4	1	Women
0	38	4	1	3	Men
1	37	3	0	7	Women
0	25	2	2	1	Men
1	40	4	0	7	Women
0	30	5	5	0	Men
0	30	5	5	0	Men
0	44	4	4	1	Men
1	29	4	6	3	Women
0	56	6	6	2	Men
0	30	5	2	6	Men
0	37	5	6	6	Men
0	42	5	4	4	Men
1	71	5	5	0	Women
0	30	5	0	8	Men
0	55	4	2	5	Men
1	53	3	3	1	Women
0	23	4	1	5	Men
1	41	2	2	1	Women
0	26	6	6	2	Men
1	40	1	0	7	Women
0	44	1	1	1	Men
1	26	3	0	7	Women
0	40	5	5	0	Men
0	54	5	5	0	Men
0	35	5	2	6	Men
0	42	2	0	7	Men
0	64	3	3	1	Men
1	32	5	0	8	Women
1	32	5	5	0	Women
1	35	2	0	7	Women
1	39	1	1	1	Women
0	30	5	3	4	Men
1	31	3	3	1	Women
1	31	5	2	4	Women
0	40	3	3	1	Men
0	36	5	5	0	Men
0	54	5	5	0	Men
1	48	4	0	7	Women
0	40	3	3	1	Men
0	23	4	4	1	Men
1	33	6	6	2	Women
1	40	5	6	4	Women
0	56	5	3	4	Men
1	38	4	4	1	Women
0	33	5	0	8	Men
0	35	5	5	0	Men
0	34	5	5	0	Men
1	58	5	5	0	Women
1	37	5	5	0	Women
1	38	5	5	0	Women
0	21	5	2	6	Men
1	52	4	4	1	Women
0	40	5	5	0	Men
0	29	4	6	3	Men
1	28	5	1	4	Women
1	46	3	3	1	Women
0	27	5	5	0	Men
1	27	4	4	1	Women
0	30	5	1	4	Men
0	49	5	0	8	Men
1	34	5	3	6	Women
0	25	1	1	1	Men
0	57	5	6	6	Men
0	33	4	4	1	Men
0	55	5	0	8	Men
1	66	1	1	1	Women
0	32	4	4	1	Men
0	28	5	2	4	Men
1	50	1	1	1	Women
0	24	4	2	3	Men
0	45	4	4	1	Men
1	34	5	4	6	Women
0	33	6	0	2	Men
0	54	5	5	0	Men
0	30	5	0	8	Men
0	30	5	0	8	Men
0	36	5	5	0	Men
0	25	4	0	7	Men
0	32	4	3	3	Men
1	43	3	3	1	Women
0	31	1	1	1	Men
0	33	4	0	7	Men
0	36	5	5	0	Men
0	31	5	5	0	Men
0	26	4	4	1	Men
0	36	5	0	8	Men
0	33	5	5	0	Men
0	25	4	4	1	Men
1	35	2	2	1	Women
0	29	5	3	4	Men
0	40	5	3	6	Men
1	28	2	2	1	Women
0	44	2	2	1	Men
0	26	4	0	7	Men
0	32	3	0	7	Men
1	39	4	4	1	Women
0	25	5	6	4	Men
0	34	4	2	3	Men
0	59	2	2	1	Men
0	61	4	4	1	Men
0	37	4	4	1	Men
0	31	4	4	1	Men
0	45	5	2	4	Men
1	37	4	0	7	Women
1	48	5	6	4	Women
0	37	5	1	4	Men
0	39	4	1	3	Men
0	45	5	5	0	Men
0	40	4	3	5	Men
1	37	5	0	8	Women
0	63	3	3	1	Men
0	34	3	3	1	Men
0	45	3	3	1	Men
0	23	5	0	8	Men
1	48	2	1	3	Women
1	31	4	4	1	Women
1	37	4	4	1	Women
1	42	5	5	0	Women
0	27	1	0	7	Men
0	46	3	3	1	Men
0	30	4	4	1	Men
1	45	2	2	1	Women
0	27	3	0	7	Men
0	28	4	3	3	Men
1	70	2	2	1	Women
0	32	5	0	8	Men
0	60	1	1	1	Men
0	59	5	3	6	Men
0	48	6	6	2	Men
0	27	5	5	0	Men
1	42	1	1	1	Women
0	28	4	6	5	Men
0	32	4	1	3	Men
0	58	6	6	2	Men
0	25	3	3	1	Men
1	28	6	6	2	Women
1	54	5	5	0	Women
0	29	5	5	0	Men
1	27	4	2	3	Women
0	54	2	2	1	Men
1	44	4	1	5	Women
1	47	3	0	7	Women
1	54	5	6	4	Women
1	35	5	5	0	Women
1	40	6	0	2	Women
0	39	4	2	5	Men
0	46	5	5	0	Men
0	64	2	2	1	Men
0	26	5	0	8	Men
0	25	6	6	2	Men
0	24	4	4	1	Men
0	41	1	1	1	Men
0	26	3	3	1	Men
0	67	3	3	1	Men
1	37	4	4	1	Women
1	31	4	4	1	Women
0	51	5	0	8	Men
0	27	1	1	1	Men
0	49	5	0	8	Men
1	34	1	1	1	Women
1	37	3	3	1	Women
0	32	4	6	3	Men
1	21	4	4	1	Women
1	26	4	0	7	Women
1	25	3	3	1	Women
0	26	2	2	1	Men
1	24	5	5	0	Women
1	48	2	2	1	Women
0	31	2	2	1	Men
0	21	5	2	4	Men
0	35	5	6	4	Men
1	26	5	0	8	Women
0	40	3	3	1	Men
0	21	2	2	1	Men
0	57	5	0	8	Men
0	30	3	0	7	Men
0	43	4	4	1	Men
1	41	5	2	4	Women
0	31	5	1	6	Men
0	34	5	5	0	Men
0	27	3	3	1	Men
0	27	4	4	1	Men
1	50	1	1	1	Women
0	47	6	6	2	Men
1	23	5	5	0	Women
1	32	4	4	1	Women
0	30	5	5	0	Men
0	38	5	6	6	Men
1	36	3	3	1	Women
1	39	5	1	4	Women
0	28	4	4	1	Men
0	31	5	0	8	Men
0	32	3	3	1	Men
1	35	5	5	0	Women
1	28	1	1	1	Women
0	25	6	6	2	Men
0	78	4	6	3	Men
1	26	1	0	7	Women
1	37	5	2	6	Women
0	34	4	1	5	Men
1	21	4	6	3	Women
1	43	2	2	1	Women
0	26	5	5	0	Men
0	38	3	3	1	Men
0	34	2	1	3	Men
1	47	2	2	1	Women
0	33	2	2	1	Men
1	30	5	0	8	Women
0	28	3	0	7	Men
0	24	5	5	0	Men
0	48	2	2	1	Men
0	28	4	4	1	Men
0	35	3	3	1	Men
0	32	3	2	3	Men
1	54	4	1	5	Women
1	37	4	4	1	Women
0	34	5	5	0	Men
0	56	5	0	8	Men
0	33	2	2	1	Men
1	25	5	2	6	Women
1	57	4	4	1	Women
0	33	4	3	3	Men
1	60	5	5	0	Women
0	47	5	5	0	Men
1	30	1	0	7	Women
0	#N/A	4	4	1	Men
0	36	5	0	8	Men
1	52	5	0	8	Women
0	40	6	6	2	Men
0	30	4	0	7	Men
0	40	4	4	1	Men
1	32	4	4	1	Women
1	35	2	2	1	Women
0	34	5	0	8	Men
0	33	5	1	4	Men
1	47	1	1	1	Women
1	27	5	5	0	Women
0	33	5	0	8	Men
1	43	5	6	4	Women
1	39	2	2	1	Women
1	27	4	0	7	Women
1	39	4	4	1	Women
1	31	5	2	6	Women
0	32	3	3	1	Men
0	41	1	1	1	Men
1	22	4	4	1	Women
0	50	3	3	1	Men
0	36	2	0	7	Men
0	49	2	2	1	Men
0	33	5	1	6	Men
0	31	4	1	5	Men
1	38	4	4	1	Women
0	34	3	3	1	Men
0	33	6	6	2	Men
0	44	1	0	7	Men
0	45	5	1	4	Men
0	40	3	3	1	Men
0	54	4	4	1	Men
0	30	3	3	1	Men
0	31	2	2	1	Men
1	29	1	1	1	Women
0	30	2	0	7	Men
0	34	6	0	2	Men
0	69	6	6	2	Men
0	34	5	5	0	Men
0	19	6	0	2	Men
1	31	3	0	7	Women
0	24	5	0	8	Men
0	29	5	5	0	Men
0	31	5	3	4	Men
1	65	1	1	1	Women
0	31	5	5	0	Men
0	23	5	5	0	Men
1	37	2	2	1	Women
0	48	3	3	1	Men
1	40	6	6	2	Women
1	46	4	4	1	Women
0	58	3	3	1	Men
0	23	5	5	0	Men
1	35	6	6	2	Women
0	32	5	6	6	Men
1	26	4	4	1	Women
1	28	4	4	1	Women
0	34	5	6	4	Men
0	23	5	0	8	Men
0	32	1	0	7	Men
1	21	5	2	4	Women
0	38	5	0	8	Men
0	33	3	3	1	Men
1	43	1	1	1	Women
0	24	5	6	4	Men
1	25	6	0	2	Women
1	26	5	0	8	Women
1	58	6	6	2	Women
1	61	1	1	1	Women
0	30	3	3	1	Men
0	47	5	5	0	Men
0	46	6	6	2	Men
0	20	5	5	0	Men
1	48	1	0	7	Women
1	55	5	5	0	Women
0	48	3	3	1	Men
0	30	5	0	8	Men
0	30	6	0	2	Men
0	25	3	3	1	Men
0	30	4	4	1	Men
0	35	4	4	1	Men
0	38	4	4	1	Men
0	30	4	0	7	Men
0	29	5	0	8	Men
1	25	6	6	2	Women
0	38	4	2	3	Men
0	39	4	4	1	Men
0	52	2	2	1	Men
1	45	5	1	4	Women
1	35	5	1	4	Women
0	62	3	3	1	Men
0	28	5	0	8	Men
0	65	1	6	3	Men
0	32	5	0	8	Men
1	24	4	4	1	Women
0	30	4	4	1	Men
1	36	2	2	1	Women
0	27	1	1	1	Men
0	30	6	0	2	Men
0	26	5	5	0	Men
1	28	4	0	7	Women
0	29	1	1	1	Men
0	54	2	0	7	Men
1	27	5	0	8	Women
0	26	6	6	2	Men
1	30	1	0	7	Women
0	25	1	1	1	Men
1	41	5	6	4	Women
1	31	5	5	0	Women
1	36	6	6	2	Women
1	27	4	4	1	Women
0	27	5	2	4	Men
0	41	1	1	1	Men
1	28	4	4	1	Women
0	34	5	5	0	Men
0	52	3	0	7	Men
0	23	3	3	1	Men
0	34	1	1	1	Men
0	44	6	6	2	Men
1	64	3	3	1	Women
0	30	5	0	8	Men
1	34	5	5	0	Women
1	30	4	4	1	Women
0	29	4	4	1	Men
0	24	2	2	1	Men
1	51	4	4	1	Women
1	38	4	4	1	Women
0	64	2	2	1	Men
0	32	2	2	1	Men
0	32	3	0	7	Men
0	24	5	1	6	Men
0	29	5	6	6	Men
0	31	4	0	7	Men
0	38	1	1	1	Men
1	28	4	0	7	Women
1	22	5	0	8	Women
1	35	5	0	8	Women
1	28	5	1	4	Women
1	28	2	2	1	Women
0	29	4	4	1	Men
0	28	4	4	1	Men
0	23	4	6	3	Men
0	43	5	5	0	Men
1	53	6	6	2	Women
1	29	3	3	1	Women
1	32	5	4	6	Women
1	45	6	6	2	Women
0	29	5	1	4	Men
0	40	5	5	0	Men
0	30	4	4	1	Men
1	36	3	3	1	Women
0	25	5	4	6	Men
1	45	1	0	7	Women
0	29	4	6	3	Men
0	32	3	0	7	Men
1	59	4	4	1	Women
0	32	6	0	2	Men
1	34	5	4	6	Women
0	36	5	0	8	Men
0	28	4	0	7	Men
1	28	4	1	3	Women
1	22	4	3	3	Women
1	58	5	0	8	Women
1	39	5	5	0	Women
1	30	5	0	8	Women
0	28	4	4	1	Men
0	41	5	5	0	Men
0	32	4	1	5	Men
1	32	2	2	1	Women
1	29	1	1	1	Women
0	43	3	3	1	Men
1	43	5	2	4	Women
0	22	5	2	4	Men
1	46	5	1	4	Women
1	28	4	4	1	Women
0	28	4	4	1	Men
1	72	3	6	3	Women
0	40	6	6	2	Men
0	56	2	2	1	Men
1	44	5	5	0	Women
1	30	5	0	8	Women
0	44	3	2	3	Men
1	33	5	0	8	Women
0	33	3	3	1	Men
1	37	2	2	1	Women
0	28	5	0	8	Men
1	34	3	1	5	Women
0	23	1	1	1	Men
1	25	5	5	0	Women
1	35	6	0	2	Women
0	40	5	5	0	Men
0	42	6	6	2	Men
1	39	4	6	3	Women
0	32	4	4	1	Men
1	54	2	2	1	Women
1	28	5	5	0	Women
1	27	5	5	0	Women
0	34	4	1	3	Men
1	26	1	1	1	Women
0	21	5	5	0	Men
0	58	5	5	0	Men
0	38	3	3	1	Men
0	48	5	0	8	Men
0	65	5	5	0	Men
0	31	1	1	1	Men
1	30	1	1	1	Women
1	39	5	6	6	Women
0	74	2	2	1	Men
1	28	5	0	8	Women
0	30	4	1	3	Men
0	47	6	6	2	Men
0	47	4	2	3	Men
1	21	5	6	6	Women
0	21	5	5	0	Men
0	32	4	1	3	Men
1	37	3	3	1	Women
0	35	2	2	1	Men
0	39	4	4	1	Men
1	57	2	2	1	Women
1	50	5	5	0	Women
0	62	4	4	1	Men
0	53	3	3	1	Men
0	52	5	2	6	Men
0	30	3	2	5	Men
0	26	6	0	2	Men
0	32	6	0	2	Men
0	42	1	1	1	Men
0	29	3	0	7	Men
1	31	4	4	1	Women
0	40	5	5	0	Men
1	39	5	5	0	Women
1	68	6	6	2	Women
1	65	6	6	2	Women
0	30	6	6	2	Men
0	64	4	4	1	Men
0	26	5	0	8	Men
1	35	3	3	1	Women
0	41	6	6	2	Men
0	50	3	3	1	Men
0	32	6	6	2	Men
1	56	2	2	1	Women
0	36	5	5	0	Men
1	60	3	3	1	Women
1	32	5	6	4	Women
1	47	2	2	1	Women
0	28	5	0	8	Men
1	26	5	5	0	Women
0	24	2	2	1	Men
1	#N/A	1	1	1	Women
0	42	6	6	2	Men
1	40	1	1	1	Women
0	40	4	4	1	Men
1	24	4	4	1	Women
0	55	3	0	7	Men
1	37	4	2	3	Women
0	57	3	3	1	Men
1	52	2	2	1	Women
0	41	5	5	0	Men
0	30	3	0	7	Men
0	32	3	3	1	Men
1	48	3	0	7	Women
1	50	2	2	1	Women
0	27	5	1	4	Men
0	19	5	5	0	Men
1	50	1	6	3	Women
0	42	6	6	2	Men
0	42	1	1	1	Men
0	25	1	1	1	Men
1	40	4	4	1	Women
0	34	5	3	4	Men
0	32	1	1	1	Men
0	34	6	6	2	Men
1	46	1	1	1	Women
1	31	2	2	1	Women
0	28	3	3	1	Men
0	30	2	0	7	Men
1	54	5	5	0	Women
1	24	5	5	0	Women
1	39	2	2	1	Women
1	34	4	2	5	Women
1	37	4	4	1	Women
0	29	4	3	3	Men
0	31	3	3	1	Men
0	20	1	1	1	Men
0	30	1	1	1	Men
1	32	3	3	1	Women
0	37	5	5	0	Men
0	50	2	0	7	Men
1	35	3	0	7	Women
0	20	3	6	3	Men
0	30	5	4	6	Men
0	63	3	3	1	Men
0	41	3	3	1	Men
0	29	4	4	1	Men
0	23	2	2	1	Men
1	47	4	4	1	Women
1	29	5	5	0	Women
0	35	5	0	8	Men
0	27	5	0	8	Men
0	33	5	4	4	Men
0	59	4	6	3	Men
1	38	5	5	0	Women
1	39	2	2	1	Women
0	52	3	3	1	Men
1	57	3	3	1	Women
0	29	1	1	1	Men
1	33	5	6	4	Women
0	35	6	6	2	Men
1	30	4	0	7	Women
0	51	2	2	1	Men
1	33	2	2	1	Women
0	21	4	4	1	Men
1	38	5	4	6	Women
0	39	5	5	0	Men
0	63	6	6	2	Men
1	56	5	5	0	Women
0	33	5	0	8	Men
0	30	4	0	7	Men
0	41	4	0	7	Men
1	37	2	2	1	Women
1	38	5	5	0	Women
1	30	5	5	0	Women
1	27	4	4	1	Women
1	33	4	4	1	Women
1	56	6	6	2	Women
1	38	6	6	2	Women
0	37	5	1	6	Men
0	25	5	6	4	Men
1	47	6	6	2	Women
1	35	3	3	1	Women
1	51	2	0	7	Women
1	52	3	1	5	Women
0	30	2	0	7	Men
1	49	4	4	1	Women
0	51	1	1	1	Men
0	27	3	0	7	Men
1	29	2	0	7	Women
1	22	4	1	5	Women
0	27	2	2	1	Men
0	23	5	5	0	Men
0	26	6	6	2	Men
0	30	5	3	4	Men
0	33	4	2	3	Men
0	30	2	0	7	Men
0	28	1	1	1	Men
0	39	5	6	6	Men
0	38	5	5	0	Men
0	#N/A	4	4	1	Men
0	#N/A	3	3	1	Men
0	#N/A	1	0	7	Men
1	#N/A	2	2	1	Women
1	20	5	5	0	Women
1	22	2	2	1	Women
1	20	5	3	4	Women
1	21	4	4	1	Women
1	29	2	1	3	Women
1	19	3	3	1	Women
0	18	1	1	1	Men
0	18	5	5	0	Men
1	19	6	6	2	Women
1	19	5	6	4	Women
1	19	4	4	1	Women
1	24	5	1	4	Women
1	20	5	4	4	Women
1	19	5	6	4	Women
1	19	4	6	3	Women
1	20	3	3	1	Women
1	19	2	2	1	Women
1	20	5	0	8	Women
1	18	3	3	1	Women
1	19	4	1	3	Women
1	20	3	3	1	Women
1	19	6	6	2	Women
1	18	5	5	0	Women
1	19	2	2	1	Women
1	18	4	1	3	Women
0	21	4	4	1	Men
1	19	5	5	0	Women
1	18	4	4	1	Women
1	19	3	3	1	Women
1	18	3	3	1	Women
1	18	5	5	0	Women
1	20	5	4	4	Women
1	20	4	4	1	Women
1	18	5	5	0	Women
1	21	4	4	1	Women
1	18	1	1	1	Women
1	18	1	1	1	Women
1	20	5	5	0	Women
1	19	5	3	4	Women
1	21	2	2	1	Women
1	19	3	3	1	Women
1	19	1	1	1	Women
0	19	4	6	3	Men
1	20	2	2	1	Women
0	21	5	3	4	Men
1	20	3	1	3	Women
1	20	2	2	1	Women
1	19	6	6	2	Women
1	22	6	6	2	Women
1	20	2	1	3	Women
1	19	3	6	3	Women
1	19	4	4	1	Women
0	19	3	3	1	Men
1	19	3	3	1	Women
1	21	3	3	1	Women
1	20	5	0	8	Women
1	44	4	4	1	Women
1	20	3	1	3	Women
1	19	5	1	4	Women
1	19	3	1	3	Women
1	19	1	1	1	Women
1	20	3	3	1	Women
0	19	5	5	0	Men
1	19	2	1	3	Women
1	18	1	1	1	Women
1	20	3	0	8	Women
1	18	5	5	0	Women
1	22	6	6	2	Women
1	23	3	2	3	Women
1	19	4	4	1	Women
1	19	3	3	1	Women
1	19	3	3	1	Women
0	19	5	5	0	Men
1	18	4	1	3	Women
1	18	4	3	3	Women
1	18	3	1	3	Women
0	19	5	5	0	Men
1	19	2	2	1	Women
1	20	1	1	1	Women
0	18	2	2	1	Men
0	20	4	4	1	Men
1	20	5	5	0	Women
1	18	4	4	1	Women
1	19	4	4	1	Women
1	18	3	3	1	Women
1	NA	5	3	4	Women
1	18	5	5	0	Women
1	18	3	0	8	Women
1	18	5	3	4	Women
1	18	2	1	3	Women
1	20	4	1	3	Women
1	18	5	5	0	Women
1	18	4	2	3	Women
1	18	4	4	1	Women
1	18	3	3	1	Women
1	20	3	3	1	Women
1	18	3	6	3	Women
0	18	2	2	1	Men
1	23	2	2	1	Women
1	18	4	4	1	Women
1	29	4	4	1	Women
1	18	5	5	0	Women
1	19	5	5	0	Women
0	19	3	3	1	Men
0	18	4	4	1	Men
1	18	1	1	1	Women
1	18	5	6	4	Women
1	20	2	6	3	Women
0	18	5	2	4	Men
1	19	3	6	3	Women
0	18	6	6	2	Men
0	19	3	3	1	Men
0	18	5	5	0	Men
0	18	4	6	3	Men
1	18	2	6	3	Women
1	20	6	6	2	Women
1	#N/A	5	1	4	Women
1	18	4	4	1	Women
1	19	1	1	1	Women
1	18	6	6	2	Women
1	18	3	3	1	Women
1	18	5	5	0	Women
1	18	2	2	1	Women
1	18	6	6	2	Women
1	18	5	5	0	Women
0	19	3	3	1	Men
0	19	3	3	1	Men
0	28	6	6	2	Men
1	19	2	6	3	Women
1	21	3	3	1	Women
1	19	2	2	1	Women
1	19	4	4	1	Women
1	18	6	6	2	Women
1	20	6	6	2	Women
1	20	4	6	3	Women
1	18	3	2	3	Women
1	19	1	6	3	Women
0	18	2	2	1	Men
1	18	5	5	0	Women
1	19	3	3	1	Women
1	18	5	5	0	Women
1	19	6	6	2	Women
1	18	4	4	1	Women
1	18	5	5	0	Women
1	18	2	2	1	Women
1	23	3	3	1	Women
1	22	6	6	2	Women
0	18	5	3	4	Men
1	18	3	3	1	Women
1	19	5	1	4	Women
1	19	6	6	2	Women
1	18	5	5	0	Women
1	19	4	4	1	Women
1	20	5	5	0	Women
1	18	6	6	2	Women
0	18	5	5	0	Men
1	18	5	3	4	Women
1	18	5	5	0	Women
1	18	1	1	1	Women
1	18	4	4	1	Women
1	18	2	6	3	Women
1	18	2	2	1	Women
1	18	2	2	1	Women
1	18	1	1	1	Women
1	18	5	5	0	Women
1	19	2	6	3	Women
0	19	5	5	0	Men
0	18	5	3	4	Men
0	18	5	1	4	Men
0	21	1	1	1	Men
0	18	5	3	4	Men
0	19	5	6	4	Men
0	18	5	0	8	Men
0	19	5	6	6	Men
1	19	5	5	0	Women
1	19	6	6	2	Women
1	18	1	1	1	Women
1	20	6	6	2	Women
1	21	5	5	0	Women
1	19	2	2	1	Women
1	19	2	6	3	Women
1	19	3	3	1	Women
1	18	4	1	5	Women
1	19	3	2	5	Women
1	19	6	6	2	Women
1	18	4	4	1	Women
1	19	5	3	4	Women
1	19	5	3	4	Women
1	19	5	3	4	Women
1	19	3	3	1	Women
1	19	6	6	2	Women
1	22	6	6	2	Women
1	19	2	2	1	Women
1	19	5	0	8	Women
1	19	5	4	4	Women
1	19	1	1	1	Women
1	19	6	6	2	Women
1	18	4	4	1	Women
1	21	5	5	0	Women
1	19	4	4	1	Women
1	19	2	2	1	Women
1	22	2	2	1	Women
1	19	2	2	1	Women
1	19	4	2	5	Women
1	21	2	1	5	Women
1	20	1	1	1	Women
1	19	3	3	1	Women
1	19	4	6	3	Women
1	19	3	2	5	Women
1	18	4	1	5	Women
1	23	3	6	3	Women
1	19	3	3	1	Women
1	18	4	4	1	Women
1	22	5	0	8	Women
1	19	6	6	2	Women
1	21	5	0	8	Women
1	18	2	2	1	Women
1	18	5	2	6	Women
1	22	4	1	5	Women
1	20	5	5	0	Women
1	24	1	1	1	Women
1	21	6	6	2	Women
1	20	4	2	5	Women
1	18	1	1	1	Women
1	20	1	1	1	Women
1	20	2	2	1	Women
1	21	2	2	1	Women
1	20	1	1	1	Women
1	19	5	5	0	Women
1	18	4	4	1	Women
1	18	2	2	1	Women
1	18	5	0	8	Women
1	20	1	1	1	Women
1	19	4	4	1	Women
1	27	1	1	1	Women
1	19	2	2	1	Women
1	19	5	1	6	Women
1	20	5	6	6	Women
1	19	2	2	1	Women
1	23	2	2	1	Women
1	18	5	5	0	Women
1	18	5	5	0	Women
1	19	3	3	1	Women
1	21	4	4	1	Women
1	18	2	2	1	Women
1	18	4	4	1	Women
1	20	5	5	0	Women
0	19	3	3	1	Men
0	53	3	3	1	Men
0	25	4	4	1	Men
1	42	4	0	7	Women
1	51	1	1	1	Women
1	29	3	0	7	Women
1	32	3	3	1	Women
1	35	5	0	8	Women
1	24	5	0	8	Women
0	27	4	4	1	Men
0	41	3	0	7	Men
0	37	5	5	0	Men
1	33	5	1	6	Women
1	42	6	6	2	Women
0	28	4	3	5	Men
1	28	2	2	1	Women
0	33	4	1	5	Men
1	31	5	0	8	Women
1	26	4	0	7	Women
0	37	3	3	1	Men
1	34	4	1	5	Women
1	59	6	6	2	Women
0	58	4	4	1	Men
0	42	4	4	1	Men
0	54	4	4	1	Men
1	41	4	0	7	Women
1	26	3	0	7	Women
0	29	2	0	7	Men
1	29	5	0	8	Women
0	26	5	0	8	Men
0	26	2	2	1	Men
0	34	1	1	1	Men
0	26	5	0	8	Men
0	24	5	5	0	Men
1	34	6	6	2	Women
0	39	3	3	1	Men
1	23	5	5	0	Women
0	40	5	0	8	Men
1	36	3	0	7	Women
1	41	3	0	7	Women
1	20	3	3	1	Women
1	21	5	5	0	Women
0	23	5	4	6	Men
1	24	5	1	4	Women
0	25	5	5	0	Men
0	27	4	4	1	Men
0	28	5	2	4	Men
1	29	2	2	1	Women
1	29	4	4	1	Women
0	30	4	4	1	Men
0	31	4	0	7	Men
0	31	6	6	2	Men
0	32	4	4	1	Men
1	33	4	4	1	Women
1	33	5	5	0	Women
1	34	4	4	1	Women
1	34	2	2	1	Women
0	35	4	1	5	Men
1	36	5	6	6	Women
0	38	5	2	4	Men
0	38	4	4	1	Men
1	40	4	6	5	Women
1	44	2	2	1	Women
1	44	6	6	2	Women
1	46	5	5	0	Women
1	47	6	6	2	Women
0	48	4	4	1	Men
1	48	4	4	1	Women
1	53	6	6	2	Women
0	53	1	1	1	Men
1	53	4	4	1	Women
1	61	1	1	1	Women
0	67	3	3	1	Men
0	30	4	0	7	Men
0	29	5	5	0	Men
1	46	6	6	2	Women
0	31	3	3	1	Men
1	28	4	0	7	Women
1	34	5	5	0	Women
1	29	1	6	3	Women
0	26	6	6	2	Men
1	52	5	1	4	Women
0	32	3	3	1	Men
0	32	4	4	1	Men
0	35	5	5	0	Men
1	41	3	3	1	Women
1	59	4	6	5	Women
1	27	2	6	3	Women
1	19	3	6	5	Women
0	34	4	4	1	Men
0	42	1	1	1	Men
1	23	4	4	1	Women
0	25	3	1	5	Men
1	37	5	0	8	Women
1	60	5	0	8	Women
0	27	4	4	1	Men
1	28	5	6	4	Women
1	47	1	1	1	Women
0	31	4	4	1	Men
1	48	4	4	1	Women
0	42	4	0	7	Men
1	34	5	5	0	Women
1	65	4	0	7	Women
0	24	3	6	5	Men
1	50	1	6	3	Women
0	36	5	2	4	Men
1	32	3	3	1	Women
1	45	4	4	1	Women
0	39	3	3	1	Men
1	34	2	2	1	Women
0	31	3	3	1	Men
0	35	5	5	0	Men
0	30	5	6	4	Men
0	31	5	0	8	Men
0	29	5	5	0	Men
0	47	5	0	8	Men
0	23	5	3	4	Men
0	34	2	6	3	Men
1	43	4	2	3	Women
1	30	4	4	1	Women
0	30	5	0	8	Men
1	40	5	0	8	Women
0	30	3	0	7	Men
0	25	3	1	5	Men
1	31	5	5	0	Women
1	23	5	0	8	Women
0	30	3	3	1	Men
0	50	5	0	8	Men
1	33	3	3	1	Women
0	27	3	3	1	Men
1	55	3	0	7	Women
1	63	1	1	1	Women
1	31	1	1	1	Women
0	24	4	4	1	Men
1	41	5	0	8	Women
0	34	3	3	1	Men
1	27	4	4	1	Women
0	31	4	0	7	Men
0	30	3	0	7	Men
0	40	4	0	7	Men
1	54	2	2	1	Women
0	30	1	1	1	Men
0	30	1	1	1	Men
0	30	5	0	8	Men
0	40	5	2	4	Men
1	62	3	3	1	Women
1	39	5	6	6	Women
1	25	5	5	0	Women
0	28	1	1	1	Men
1	25	5	5	0	Women
1	41	3	3	1	Women
0	38	4	4	1	Men
1	31	5	6	4	Women
1	39	5	2	4	Women
1	38	4	1	5	Women
1	42	3	3	1	Women
1	60	1	1	1	Women
1	60	3	3	1	Women
1	27	5	0	8	Women
0	31	5	0	8	Men
1	53	3	0	7	Women
1	35	5	5	0	Women
1	43	4	1	5	Women
0	41	1	1	1	Men
0	27	5	0	8	Men
0	25	4	2	5	Men
1	28	5	6	6	Women
1	28	5	2	6	Women
0	48	4	0	7	Men
1	32	4	4	1	Women
1	37	4	1	3	Women
1	31	5	5	0	Women
1	30	5	1	4	Women
0	23	4	0	7	Men
1	34	5	5	0	Women
1	57	5	5	0	Women
1	38	4	4	1	Women
1	27	4	4	1	Women
1	45	5	5	0	Women
0	43	1	1	1	Men
0	35	1	1	1	Men
0	30	5	6	4	Men
1	32	2	2	1	Women
1	41	5	0	8	Women
0	35	5	0	8	Men
0	21	5	5	0	Men
0	47	6	6	2	Men
0	40	5	1	6	Men
0	30	5	0	8	Men
1	32	3	0	7	Women
0	37	5	1	4	Men
1	46	5	0	8	Women
0	30	6	6	2	Men
1	51	5	0	8	Women
0	53	4	4	1	Men
1	26	4	4	1	Women
1	45	4	0	7	Women
1	58	5	0	8	Women
1	30	2	2	1	Women
1	29	5	6	6	Women
0	61	2	2	1	Men
1	32	2	2	1	Women
0	30	5	0	8	Men
1	34	2	2	1	Women
1	54	4	4	1	Women
1	54	4	4	1	Women
1	48	3	3	1	Women
1	21	4	0	7	Women
0	24	4	4	1	Men
1	30	3	0	7	Women
1	59	4	4	1	Women
1	55	4	4	1	Women
1	31	5	2	4	Women
1	30	4	0	7	Women
1	51	3	3	1	Women
1	30	5	5	0	Women
[truncated: 3 more rows]
